# Supplementary material for: The Role of Different Medical Therapies in the Management of Adenomyosis: A Systematic Review and Meta-Analysis
Source: J Clin Med. 2024 Jun 4;13(11):3302. doi: 10.3390/jcm13113302 (PMC11172524; doi:10.3390/jcm13113302)
Supplement: Supplementary file 1 [file jcm-13-03302-s001.zip]

Archive with 1 entries (1 files):
- jcm-2972490-supplementary.pdf
